# Supplementary material for: The first hypothelminorheic Crustacea (Amphipoda, Dogielinotidae, Hyalella) from South America
Source: Zookeys. 2012 Oct 2;236:65–80. doi: 10.3897/zookeys.236.3930 (PMC11363516; doi:10.3897/zookeys.236.3930)
Supplement: XML Treatment for Hyalella imbya [file zookeys.236.3930-treatment1.xml]

<!DOCTYPE tp:taxon-treatment
  PUBLIC "-//TaxonX//DTD Taxonomic Treatment Publishing DTD v0 20100105//EN" "tax-treatment-NSO.dtd">
<tp:taxon-treatment xmlns:tp="http://www.plazi.org/taxpub"><tp:treatment-meta><mixed-citation publication-type="journal"><person-group><name><surname>Rodrigues</surname><given-names>Stella Gomes</given-names></name><name><surname>Bueno</surname><given-names>Alessandra Angélica de Pádua</given-names></name><name><surname>Rodrigo Lopes Ferreira</surname></name></person-group><article-title>The first hypothelminorheic Crustacea (Amphipoda, Dogielinotidae,
                        <italic>Hyalella</italic>) from South America </article-title><source>Zookeys</source><day>2</day><month>10</month><year>2012</year><volume>236</volume><fpage>65</fpage><lpage>80</lpage><pub-id pub-id-type="doi">10.3897/zookeys.236.3930</pub-id></mixed-citation></tp:treatment-meta><tp:nomenclature><tp:taxon-name>
              <tp:taxon-name-part taxon-name-part-type="genus">Hyalella</tp:taxon-name-part>
              <tp:taxon-name-part taxon-name-part-type="species">imbya</tp:taxon-name-part>
              <object-id xmlns:xlink="http://www.w3.org/1999/xlink" xlink:type="simple">urn:lsid:zoobank.org:act:F065930A-43A1-453F-8785-CCBD576E6C73</object-id>
              <object-id xmlns:xlink="http://www.w3.org/1999/xlink" xlink:type="simple">http://species-id.net/wiki/Hyalella_imbya</object-id>
            </tp:taxon-name><tp:taxon-authority>Rodrigues &amp; Bueno</tp:taxon-authority><tp:taxon-status xmlns:xlink="http://www.w3.org/1999/xlink" xlink:type="simple">sp. n.</tp:taxon-status><xref ref-type="fig" rid="F1">Figs 1</xref><xref ref-type="fig" rid="F2"/><xref ref-type="fig" rid="F3"/><xref ref-type="fig" rid="F4"/><xref ref-type="fig" rid="F5">–5</xref></tp:nomenclature><tp:treatment-sec sec-type="Type material"><title>Type material. </title><p>Holotype: male, Brazil, Rio Grande do Sul state, Roque Gonzales
                            municipality, wetland, Ijuí watershed, Uruguay hydrographic region,
                                (<named-content xmlns:xlink="http://www.w3.org/1999/xlink" content-type="dwc:verbatimCoordinates" xlink:type="simple">28°13'55.6"S,
                                54°58'37.3"W</named-content>) (MNRJ 23384), allotype female (MNRJ
                            23385), July, 7, 2002, Stenert, C. coll.</p></tp:treatment-sec><tp:treatment-sec sec-type="Paratypes"><title>Paratypes.</title><p>MNRJ 23386 (5 males; 5 females; 5 juveniles), UFLA 0187 (10 males; 10
                            females; 10 juveniles) with the same data as the holotype.</p></tp:treatment-sec><tp:treatment-sec sec-type="Type locality"><title>Type locality.</title><p>Brazil, Rio Grande do Sul state: Roque Gonzales municipality,
                                <named-content xmlns:xlink="http://www.w3.org/1999/xlink" content-type="dwc:verbatimCoordinates" xlink:type="simple">28°13'55.6"S,
                                54°58'37.3"W</named-content>, wetland, Ijuí watershed, Uruguay
                            hydrographic region, ca 200 m high, July 7 2002, Stenert, C. coll.</p></tp:treatment-sec><tp:treatment-sec sec-type="Diagnosis"><title>Diagnosis.</title><p>Body surface smooth. Eyes absent. Antenna 1 longer than antenna 2,
                            flagellum with 18–23 articles. Antenna 2 less than half body length,
                            flagellum with 14-16 articles. Maxilliped with distal nail longer than
                            dactylus. Gnathopod 1 propodus length less than twice maximum width,
                            hammer shape, inner face with 7 pappose setae, without comb-scales.
                            Gnathopod 2 carpus wider than long, posterior lobe elongated without
                            comb-scales or denticles in the border; propodus ovate, without
                            comb-scales, palm sub-equal to posterior margin, slope oblique, palm
                            with two rows of several cuspidate setae with an accessory setae and
                            simple setae. Peraeopod 5 smaller than others; peraeopod 6 and 7 much
                            more longer than others. Uropod 1 inner ramus of male with a short
                            curved seta, four cuspidate setae with an accessory seta apically, with
                            one of them almost half length of the outer ramus. Uropod 3 shorter than
                            telson, peduncle wider than ramus, with one cuspidate seta with an
                            accessory seta distally. Telson wider than long, with two long simple
                            apical setae. Sternal gills present on segments 3 to 7.</p></tp:treatment-sec><tp:treatment-sec sec-type="Description"><title>Description of male.</title><p>Mean body length: 5.03 ± 0.85 mm, mean head length: 0.46 ± 0.07 mm
                            (n=10). Body surface smooth; epimeral plates not acuminate (<xref ref-type="fig" rid="F1">Fig. 1A</xref>, <xref ref-type="fig" rid="F6">Fig. 6A</xref>).</p><fig id="F1" position="float" orientation="portrait"><label>Figure 1.</label><caption><p><italic><tp:taxon-name>Hyalella imbya</tp:taxon-name></italic>
                                    sp. n. Rodrigues and Bueno (male paratype, UFLA 0187).
                                        <bold>A</bold> habitus from holotype <bold>B</bold> antenna
                                    1 <bold>C</bold> antenna 1 article showing two aesthetascs
                                        <bold>D</bold> antenna 2 <bold>E</bold> left mandible
                                        <bold>F</bold> upper lip <bold>G</bold> lower lip
                                        <bold>H</bold> maxilla 1 <bold>I</bold> maxilla 2. Scale bar
                                    equal 1 mm for <bold>A</bold>; 500 µm for <bold>B</bold>; 100 µm
                                    for <bold>C–I</bold>.</p></caption><!--Edit 2--><graphic xmlns:xlink="http://www.w3.org/1999/xlink" xlink:href="export.php_files/zookeys-236-065-g001.jpg" position="float" orientation="portrait" xlink:type="simple"/></fig><p>Head smaller than 2 thoracic segments, rostrum absent. Eyes absent (<xref ref-type="fig" rid="F6">Fig. 6B</xref>).</p><p>Antenna 1 (<xref ref-type="fig" rid="F1">Fig. 1B</xref>) longer than
                            antenna 2, more than half body length; peduncle surpassing head length;
                            flagellum with 18 to 23 articles; aesthetascs (<xref ref-type="fig" rid="F1">Fig. 1C</xref>) ocurring in pairs distally on flagellum
                            after article 5.</p><p>Antenna 2 (<xref ref-type="fig" rid="F1">Fig. 1D</xref>) peduncle not
                            surpassing the second pereionite, less than half body length, peduncle
                            slender, longer than head; flagellum with 14 to 16 articles, longer than
                            peduncle.</p><p>Mandible basic amphipodan (in the sense of <xref ref-type="bibr" rid="B27">Watling 1993</xref>), but without palp; incisor toothed;
                            left lacinia mobilis with six teeth (<xref ref-type="fig" rid="F1">Fig.
                                1E</xref>); seta row on left mandible with five main pappose setae
                            plus accessory setae, right mandible with three main pappose setae plus
                            accesory setae; molar large, cylindrical and triturative with setules
                            around its circumference.</p><p>Upper lip (<xref ref-type="fig" rid="F1">Fig. 1F</xref>) margin rounded;
                            distal border covered by setules on dorsal and ventral faces.</p><p>Lower lip (<xref ref-type="fig" rid="F1">Fig. 1G</xref>) outer lobes
                            rounded, with setules on dorsal and ventral faces.</p><p>Maxilla 1 (<xref ref-type="fig" rid="F1">Fig. 1H</xref>) palp
                            uniarticulate, short, longer than wide, covered by several simple setae
                            and reaching less than half length the distance between the base of palp
                            and tip of setae on outer plate. Inner plate slender, shorter than outer
                            plate, with two long papposerrate apical setae, several simple setae on
                            inner margin; outer plate with 8–9 long serrate setae.</p><p>Maxilla 2 (<xref ref-type="fig" rid="F1">Fig. 1I</xref>) inner plate
                            shorter than outer plate, with two long papposerrate, eight serrulate
                            and several simple apical setae; outer plate with abundant long simple
                            setae; outer and inner plates with several setules.</p><p>Maxilliped (<xref ref-type="fig" rid="F4">Fig. 4B</xref>) inner plate
                            with three strong cuspidate setae apically, several pappose setae on
                            apical and inner borders, inner plate recovered by abundant short
                            setule; outer plate larger than inner plate, recovered by setule and
                            with three pappose setae and several simple setae; palp longer than
                            outer plate, four articles; article 1 wider than long, outer and inner
                            faces with short simple setae; article 2 wider than long, inner face
                            with several long simple setae; article 3 wider than long, outer and
                            inner faces with several long simple setae and outer face with four
                            pappose setae; dactylus unguiform recovered by short simple setae,
                            shorter than third article, inner border with several simple setae;
                            distal nail longer than dactylus.</p><p>Gnathopod 1 (<xref ref-type="fig" rid="F2">Fig. 2A</xref>) subchelate;
                            coxal plate wider than long, with simple setae on the border; basis,
                            ischium and merus with serrate setae dorsally; carpus longer than wide,
                            shorter than propodus, with lateral distal lobe produced and forming a
                            scoop-like structure, border pectinate with several serrate setae,
                            without denticles and comb-scales in their basis; border propodus width
                            3/4 of maximum length, hammer-shaped (<xref ref-type="fig" rid="F2">Fig.
                                2B</xref>), without setae on anterior border, without comb-scales,
                            inner face with 7 serrate setae, with simple setae on the
                            disto-posterior border; palm slope transverse, margin slightly concave,
                            posterior distal corner with two cuspidate setae with an accessory seta;
                            dactylus claw-like without comb-scales, one plumose seta dorsally and
                            few setae ventrally.</p><fig id="F2" position="float" orientation="portrait"><label>Figure 2.</label><caption><p><italic><tp:taxon-name>Hyalella imbya</tp:taxon-name></italic>
                                    sp. n. Rodrigues and Bueno (male paratype, UFLA 0187).
                                        <bold>A</bold> gnathopod 1 <bold>B</bold> gnathopod 1
                                    propodus and dactylus <bold>C</bold> gnathopod 2 <bold>D</bold>
                                    gnathopod 2 propodus and dactylus. Scale bars equals 100 µm for
                                        <bold>A–D</bold>.</p></caption><!--Edit 2--><graphic xmlns:xlink="http://www.w3.org/1999/xlink" xlink:href="export.php_files/zookeys-236-065-g002.jpg" position="float" orientation="portrait" xlink:type="simple"/></fig><p>Gnathopod 2 (<xref ref-type="fig" rid="F2">Fig. 2C</xref>) subchelate;
                            basis hind margin with five groups of simple setae; merus with few setae
                            on posterior margin; carpus wider than long, posterior lobe slim
                            produced between merus and propodus, border pectinate with several short
                            serrate setae, without denticles or comb-scales; propodus ovate (<xref ref-type="fig" rid="F2">Fig. 2D</xref>), length 1.4 maximum width,
                            without comb-scales; palm sub-equal than posterior margin of propodus,
                            slope oblique, palm with two rows of several cuspidate setae with an
                            accessory setae and simple setae, posterior distal corner with few
                            simple setae and with a cup for dactylus; dactylus claw-like, congruent
                            with palm, with few endal setae and a plumose seta dorsally, few setae
                            ventrally, without comb-scales.</p><p>Peraeopods 3 (<xref ref-type="fig" rid="F3">Fig. 3A</xref>) and 4 (<xref ref-type="fig" rid="F3">Fig. 3B</xref>) merus and carpus posterior
                            margin with clusters of simple setae; propodus posterior margin with six
                            to seven groups of simple setae; dactylus less than half-length of
                            propodus. Peraeopods 5 to 7 dactylus less than half-length of propodus;
                            merus, carpus and propodus posterior margin with 4-5 marginal clusters
                            of 2-9 cuspidate setae with an accessory setae. Peraeopod 3 sub-equal to
                            peraeopod 4; peraeopod 5 (<xref ref-type="fig" rid="F3">Fig. 3C</xref>)
                            smaller than others; peraeopods 6 (<xref ref-type="fig" rid="F3">Fig.
                                3D</xref>) and 7 (<xref ref-type="fig" rid="F3">Fig. 3E</xref>) much
                            longer than others. Coxal plates - peraeopod 3: longer than wide, width
                            about half its length; peraeopod 4: wider than long; peraeopod 5: wider
                            than long, with two lobes; peraeopod 6: ovate; peraeopod 7: wider than
                            long. All coxal plates with simple setae on the border.</p><fig id="F3" position="float" orientation="portrait"><label>Figure 3. </label><caption><p><italic><tp:taxon-name>Hyalella imbya</tp:taxon-name></italic>
                                    sp. n. Rodrigues and Bueno (male paratype, UFLA 0187).
                                        <bold>A</bold> peraeopod 3 <bold>B</bold> peraeopod 4
                                        <bold>C</bold> peraeopod 5 <bold>D</bold> peraeopod 6
                                        <bold>E</bold> peraeopod 7. Scale bars equals 200 µm for
                                        <bold>A–E</bold>.</p></caption><!--Edit 2--><graphic xmlns:xlink="http://www.w3.org/1999/xlink" xlink:href="export.php_files/zookeys-236-065-g003.jpg" position="float" orientation="portrait" xlink:type="simple"/></fig><p>Pleopods (<xref ref-type="fig" rid="F4">Fig. 4A</xref>) peduncle smaller
                            than flagellum, without coupling spines; rami with several plumose
                            setae; plumose setae of the last article longer 1.4 times than
                            peduncle.</p><p>Uropod 1 (<xref ref-type="fig" rid="F4">Fig. 4C</xref>) peduncle 1.7
                            times longer than rami; outer ramus longer than inner ramus; outer ramus
                            with six cuspidate setae with an accessory seta, four cuspidate setae
                            with an accessory seta apically, one smaller and three more longer, one
                            of them with almost half length of the outer ramus; inner ramus with two
                            dorsal cuspidate setae with an accessory seta on inner margin, male with
                            a short curved seta apically on the ramus, five cuspidate setae with an
                            accessory seta apically, three smaller and two more longer, one of them
                            more than half of the length of the inner ramus; peduncle setation
                            present.</p><fig id="F4" position="float" orientation="portrait"><label>Figure 4.</label><caption><p><italic><tp:taxon-name>Hyalella imbya</tp:taxon-name></italic>
                                    sp. n. Rodrigues and Bueno (male paratype, UFLA 0187).
                                        <bold>A</bold> pleopods <bold>B</bold> maxillipod
                                        <bold>C</bold> uropod 1 <bold>D</bold> uropod 2
                                        <bold>E</bold> uropod 3 <bold>F</bold> telson. Scale bars
                                    equals 200 µm for <bold>A</bold>; 100 µm for
                                    <bold>B–F</bold>.</p></caption><!--Edit 2--><graphic xmlns:xlink="http://www.w3.org/1999/xlink" xlink:href="export.php_files/zookeys-236-065-g004.jpg" position="float" orientation="portrait" xlink:type="simple"/></fig><p>Uropod 2 (<xref ref-type="fig" rid="F4">Fig. 4D</xref>) shorter than
                            uropod 1; ramus and peduncle of the same length; inner ramus with three
                            dorsal setae and four distal setae, one more than half the length of the
                            inner ramus; outer ramus with four dorsal setae and four distal setae,
                            one more than half the length of the outer ramus; peduncle wider than
                            ramus with four cuspidate setae with an accessory setae.</p><p>Uropod 3 (<xref ref-type="fig" rid="F4">Fig. 4E</xref>) shorter than
                            telson, shorter than peduncle of uropod 1 and uropod 2; inner ramus
                            absent; outer ramus uniarticulate; peduncle longer than wide with one
                            cuspidate seta with an accessory seta distally; ramus shorter than
                            peduncle; basal width 1.8 times the width of ramus apex, with five
                            cuspidate setae with an accesory seta and one long simple seta, longer
                            than peduncle.</p><p>Telson (<xref ref-type="fig" rid="F4">Fig. 4F</xref>) entire, apically
                            rounded, more than 1.2 times wider than long, with two long simple
                            apical setae; sometimes with plumose setae laterally.</p><p>Coxal gills sac-like present on pereonites 2 to 6. Sternal gills tubular
                            present on pereonites 3 to 7.</p></tp:treatment-sec><tp:treatment-sec sec-type="Female"><title>Female.</title><p>Mean body length: 4.8 ± 0.43 mm, mean head length: 0.48 ± 0.03 mm (n=10)
                                (<xref ref-type="fig" rid="F6">Fig. 6C</xref>). Antenna 1 flagellum
                            with 19 to 20 articles; antenna 2 similar in shape to male; flagellum
                            with 15 to 16 articles.</p><p>Gnathopod 1 (<xref ref-type="fig" rid="F5">Fig. 5A</xref>) similar in
                            size and shape to gnathopod 2; without comb-scales; propodus (<xref ref-type="fig" rid="F5">Fig. 5B</xref>) longer than wide; similar to
                            male gnathopod 1 except that propodus is less narrow and shorter.
                            Gnathopod 2 (<xref ref-type="fig" rid="F5">Fig. 5C</xref>) different
                            from male gnathopod 2 in shape and smaller; propodus (<xref ref-type="fig" rid="F5">Fig. 5D</xref>) length 1.1 times maximum
                            width, subchelate, inner face with five serrate setae, palm transverse,
                            without comb-scales.</p><fig id="F5" position="float" orientation="portrait"><label>Figure 5.</label><caption><p><italic><tp:taxon-name>Hyalella imbya</tp:taxon-name></italic>
                                    sp. n. Rodrigues and Bueno (female allotype, UFLA 0187).
                                        <bold>A</bold> gnathopod 1 <bold>B </bold>gnathopod 1
                                    propodus and dactylus <bold>C</bold> gnathopod 2 <bold>D</bold>
                                    gnathopod 2 propodus and dactylus. Scale bars equals 100 µm for
                                        <bold>A–D</bold>.</p></caption><!--Edit 2--><graphic xmlns:xlink="http://www.w3.org/1999/xlink" xlink:href="export.php_files/zookeys-236-065-g005.jpg" position="float" orientation="portrait" xlink:type="simple"/></fig></tp:treatment-sec><tp:treatment-sec sec-type="Etymology"><title>Etymology.</title><p>The specific name, <italic>imbya</italic>, honors the indigenous tribe
                            Mbyá-Guarani that inhabited the local before the colonization of
                            european immigrants.</p></tp:treatment-sec><tp:treatment-sec sec-type="Habitat"><title>Habitat.</title><p>Freshwater, hypothelminorheic.</p></tp:treatment-sec><tp:treatment-sec sec-type="Remarks"><title>Remarks.</title><p>The area where specimens of <italic><tp:taxon-name>Hyalella
                                    imbya</tp:taxon-name></italic> were collected was severely
                            altered in the last recent years (<xref ref-type="fig" rid="F7">Fig.
                                7</xref>). The area suffered during decades with agriculture, but
                            the recent impacts were even more harmful. Such area is drained to a
                            tributary stream which flows to Ijuí river (its margin was about 3.5 km
                            far from the sampled area). In 2011 the riparian vegetation of this
                            tributary was removed (<xref ref-type="fig" rid="F7">Fig. 7B</xref>) and
                            a reservoir was filled, flooding the deforested area (<xref ref-type="fig" rid="F7">Fig. 7C</xref>). The phreatic level was
                            altered since the distance between the sampled area and the nearest
                            reservoir´s margin was reduced to about 2 km. In a visit maid on March
                            30, 2012 by two of the authors (S. G. Rodrigues and A. A. P. Bueno) to
                            the same area no specimen was found. The area was completely dry and no
                            spring was observed. It seems that changes in the hydrological
                            parameters due to the building of São José reservoir altered the species
                            habitat. Further considerations regarding such impacts will be discussed
                            later.</p><fig id="F6" position="float" orientation="portrait"><label>Figure 6.</label><caption><p><italic><tp:taxon-name>Hyalella imbya</tp:taxon-name></italic>
                                    sp. n. Rodrigues and Bueno (male holotype, UFLA 0187).
                                        <bold>A</bold> male specimen fixed (body length = 4.8 mm,
                                    head length = 0.47 mm) <bold>B</bold> detail of the head showing
                                    the absence of eyes in the male specimen fixed <bold>C</bold>
                                    female specimen fixed (body length = 4.5 mm, head length = 0.45
                                    mm). Scale bar equal 1 mm for <bold>A</bold>; 0.5 mm for
                                        <bold>B</bold>; 1 mm for <bold>C</bold>.</p></caption><!--Edit 2--><graphic xmlns:xlink="http://www.w3.org/1999/xlink" xlink:href="export.php_files/zookeys-236-065-g006.jpg" position="float" orientation="portrait" xlink:type="simple"/></fig><fig id="F7" position="float" orientation="portrait"><label>Figure 7.</label><caption><p>Habitat of <italic><tp:taxon-name>Hyalella
                                        imbya</tp:taxon-name></italic> sp. n. Rodrigues and Bueno.
                                        <bold>A</bold> The area bounded by a dotted line represents
                                    the region where specimens were found <bold>B</bold> the
                                    riparian vegetation was removed from a tributary stream (white
                                    arrows) from Ijuí river <bold>C</bold> the São José reservoir
                                    already filled.</p></caption><!--Edit 2--><graphic xmlns:xlink="http://www.w3.org/1999/xlink" xlink:href="export.php_files/zookeys-236-065-g007.jpg" position="float" orientation="portrait" xlink:type="simple"/></fig></tp:treatment-sec><ref-list><ref id="B27"><mixed-citation xmlns:xlink="http://www.w3.org/1999/xlink" xlink:type="simple"><person-group><name name-style="western"><surname>Watling</surname><given-names>L</given-names></name></person-group> (<year>1993</year>)<article-title> Functional morphology of the
                        amphipod mandible.</article-title>
                    <source>Journal of Natural History </source>
                    <volume>27</volume>: <fpage>837</fpage>-<lpage>849</lpage>. doi: <ext-link ext-link-type="uri" xlink:href="http://dx.doi.org/10.1080/00222939300770511" xlink:type="simple">10.1080/00222939300770511</ext-link></mixed-citation></ref></ref-list></tp:taxon-treatment>
